# Supplementary material for: Transcriptomics Integrated with Metabolomics: Assessing the Central Metabolism of Different Cells after Cell Differentiation in Aureobasidium pullulans NG
Source: J Fungi (Basel). 2022 Aug 22;8(8):882. doi: 10.3390/jof8080882 (PMC9410427; doi:10.3390/jof8080882)
Supplement: Supplementary file 1 [file jof-08-00882-s001.zip]

Archive with 1 entries (1 files):
- jof-1827445-supplementary.pdf
